# Supplementary material for: Structures of HIV-1 Neutralizing Antibody 10E8 Delineate the Mechanistic Basis of Its Multi-Peak Behavior on Size-Exclusion Chromatography
Source: Antibodies (Basel). 2021 Jun 10;10(2):23. doi: 10.3390/antib10020023 (PMC8293163; doi:10.3390/antib10020023)
Supplement: Supplementary file 1 [file antibodies-10-00023-s001.zip]

Archive with 1 entries (1 files):
- antibodies-1134731-supplementary.pdf
